# Supplementary material for: Discovering the Ultimate Limits of Protein Secondary Structure Prediction
Source: Biomolecules. 2021 Nov 3;11(11):1627. doi: 10.3390/biom11111627 (PMC8615938; doi:10.3390/biom11111627)
Supplement: Supplementary file 1 [file biomolecules-11-01627-s001.zip]

Archive with 3 entries (3 files):
- Data_S1.pdf
- Figure_A1.png
- Figure_S1.pdf
